# Supplementary material for: Dynamics of T-Cell Intracellular Antigen 1-Dependent Stress Granules in Proteostasis and Welander Distal Myopathy under Oxidative Stress
Source: Cells. 2022 Mar 4;11(5):884. doi: 10.3390/cells11050884 (PMC8909843; doi:10.3390/cells11050884)
Supplement: Supplementary file 1 [file cells-11-00884-s001.zip]

Archive with 4 entries (4 files):
- 3-Disassembly SG GFP-TIA1a_WT.avi
- 1- Assembly SG GFP-TIA1a_WT.avi
- 2- Assembly SG GFP-TIA1a_WDM.avi
- 4-Disassembly SG GFP-TIA1a_WDM.avi
